# Supplementary material for: A new species of Cosmocerca (Nematoda, Ascaridomorpha) from the marine toad Rhinella marina (Linnaeus) (Anura, Bufonidae) in Australia
Source: Zookeys. 2020 Apr 30;931:11–20. doi: 10.3897/zookeys.931.50478 (PMC7205857; doi:10.3897/zookeys.931.50478)
Supplement: XML Treatment for Cosmocerca multipapillata [file zookeys.931.50478-treatment1.xml]

<!DOCTYPE tp:taxon-treatment
  PUBLIC "-//TaxonX//DTD Taxonomic Treatment Publishing DTD v0 20100105//EN" "tax-treatment-NSO.dtd">
<tp:taxon-treatment xmlns:tp="http://www.plazi.org/taxpub"><tp:treatment-meta><kwd-group><label>Taxon classification</label><kwd><named-content xmlns:xlink="http://www.w3.org/1999/xlink" content-type="kingdom">Animalia</named-content></kwd><kwd><named-content xmlns:xlink="http://www.w3.org/1999/xlink" content-type="order">Rhabditida</named-content></kwd><kwd><named-content xmlns:xlink="http://www.w3.org/1999/xlink" content-type="family">Cosmocercidae</named-content></kwd></kwd-group><mixed-citation publication-type="journal"><person-group><name><surname>Ni</surname><given-names>Xue-Feng</given-names></name><name><surname>Barton</surname><given-names>Diane P.</given-names></name><name><surname>Chen</surname><given-names>Hui-Xia</given-names></name><name><surname>Li</surname><given-names>Liang</given-names></name></person-group><article-title>A new species of <italic><tp:taxon-name><tp:taxon-name-part taxon-name-part-type="genus" reg="Cosmocerca">Cosmocerca</tp:taxon-name-part></tp:taxon-name></italic> (<tp:taxon-name><tp:taxon-name-part taxon-name-part-type="phylum">Nematoda</tp:taxon-name-part></tp:taxon-name>, <tp:taxon-name><tp:taxon-name-part taxon-name-part-type="infraorder">Ascaridomorpha</tp:taxon-name-part></tp:taxon-name>) from the marine toad <italic><tp:taxon-name><tp:taxon-name-part taxon-name-part-type="genus" reg="Rhinella">Rhinella</tp:taxon-name-part> <tp:taxon-name-part taxon-name-part-type="species" reg="marina">marina</tp:taxon-name-part></tp:taxon-name></italic> (Linnaeus) (<tp:taxon-name><tp:taxon-name-part taxon-name-part-type="order">Anura</tp:taxon-name-part></tp:taxon-name>, <tp:taxon-name><tp:taxon-name-part taxon-name-part-type="family">Bufonidae</tp:taxon-name-part></tp:taxon-name>) in Australia</article-title><source>Zookeys</source><day>30</day><month>4</month><year>2020</year><volume>931</volume><fpage>11</fpage><lpage>20</lpage><pub-id pub-id-type="doi">10.3897/zookeys.931.50478</pub-id></mixed-citation></tp:treatment-meta><tp:nomenclature><tp:taxon-name><object-id xmlns:xlink="http://www.w3.org/1999/xlink" content-type="arpha" xlink:type="simple">86B87095-681D-5786-9760-010767B5CB70</object-id>
            <tp:taxon-name-part taxon-name-part-type="genus" reg="Cosmocerca">Cosmocerca</tp:taxon-name-part>
            <tp:taxon-name-part taxon-name-part-type="species" reg="multipapillata">multipapillata</tp:taxon-name-part>
            <object-id xmlns:xlink="http://www.w3.org/1999/xlink" content-type="zoobank" xlink:type="simple">http://zoobank.org/45496476-7E22-4A91-A0F5-E5CFFA7E9123</object-id>
          </tp:taxon-name><tp:taxon-status xmlns:xlink="http://www.w3.org/1999/xlink" xlink:type="simple">sp. nov.</tp:taxon-status><xref ref-type="fig" rid="F1">Figures 1</xref><xref ref-type="fig" rid="F2">, 2</xref><xref ref-type="fig" rid="F3">, 3</xref></tp:nomenclature><tp:treatment-sec sec-type="description" id="SECID0ESIAC"><title>Description.</title><p>Small-sized, whitish nematodes. Body cylindrical, maximum width at about region of mid-body. Cuticle with fine transverse striations. Excretory pore situated slightly anterior to esophageal bulb (Figs <xref ref-type="fig" rid="F1">1A, B</xref>, <xref ref-type="fig" rid="F2">2C</xref>). Deirids not observed. Somatic papillae present (Figs <xref ref-type="fig" rid="F2">2D, E</xref>, <xref ref-type="fig" rid="F3">3A, C</xref>). Oral aperture simple, somewhat triangular, surrounded by 3 small lips (Fig. <xref ref-type="fig" rid="F2">2B</xref>). Dorsal lip with one pair of large double cephalic papillae, subventral lips with single large double cephalic papilla and amphid (Fig. <xref ref-type="fig" rid="F2">2B</xref>). Oesophagus divided into anterior indistinct pharynx, cylindrical corpus and terminal posterior bulb with valves (Fig. <xref ref-type="fig" rid="F1">1A, B</xref>). Nerve ring located at about 1/2 of oesophageal length. Tail of both sexes conical, with pointed tip (Figs <xref ref-type="fig" rid="F1">1D, E</xref>, <xref ref-type="fig" rid="F2">2E</xref>).</p><fig id="F1" position="float" orientation="portrait"><object-id xmlns:xlink="http://www.w3.org/1999/xlink" content-type="doi" xlink:type="simple">10.3897/zookeys.931.50478.figure1</object-id><object-id xmlns:xlink="http://www.w3.org/1999/xlink" content-type="arpha" xlink:type="simple">29EE4FFB-C795-521D-9FCD-6D7A22A1C816</object-id><label>Figure 1.</label><caption><p><italic><tp:taxon-name><tp:taxon-name-part taxon-name-part-type="genus" reg="Cosmocerca">Cosmocerca</tp:taxon-name-part> <tp:taxon-name-part taxon-name-part-type="species" reg="multipapillata">multipapillata</tp:taxon-name-part></tp:taxon-name></italic> sp. nov. collected from the marine toad <italic><tp:taxon-name><tp:taxon-name-part taxon-name-part-type="genus" reg="Rhinella">Rhinella</tp:taxon-name-part> <tp:taxon-name-part taxon-name-part-type="species" reg="marina">marina</tp:taxon-name-part></tp:taxon-name></italic> (Linnaeus) (<tp:taxon-name><tp:taxon-name-part taxon-name-part-type="order">Anura</tp:taxon-name-part></tp:taxon-name>: <tp:taxon-name><tp:taxon-name-part taxon-name-part-type="family">Bufonidae</tp:taxon-name-part></tp:taxon-name>) in Australia. <bold>A</bold> anterior part of male, lateral view <bold>B</bold> anterior part of female, lateral view <bold>C</bold> region of vulva, lateral view <bold>D</bold> posterior end of male, lateral view <bold>E</bold> posterior end of female, lateral view <bold>F, G</bold> plectane <bold>H, I</bold> eggs <bold>J</bold> gubernaculum.</p></caption><graphic xmlns:xlink="http://www.w3.org/1999/xlink" xlink:href="zookeys-931-011-g001.jpg" position="float" orientation="portrait" xlink:type="simple" id="oo_405401.jpg"><uri content-type="original_file" xlink:type="simple">https://binary.pensoft.net/fig/405401</uri></graphic></fig><fig id="F2" position="float" orientation="portrait"><object-id xmlns:xlink="http://www.w3.org/1999/xlink" content-type="doi" xlink:type="simple">10.3897/zookeys.931.50478.figure2</object-id><object-id xmlns:xlink="http://www.w3.org/1999/xlink" content-type="arpha" xlink:type="simple">105A0D17-FDB7-5D3C-81B2-CAD25939438D</object-id><label>Figure 2.</label><caption><p>Scanning electron micrographs of female <italic><tp:taxon-name><tp:taxon-name-part taxon-name-part-type="genus" reg="Cosmocerca">Cosmocerca</tp:taxon-name-part> <tp:taxon-name-part taxon-name-part-type="species" reg="multipapillata">multipapillata</tp:taxon-name-part></tp:taxon-name></italic> sp. nov collected from the marine toad <italic><tp:taxon-name><tp:taxon-name-part taxon-name-part-type="genus" reg="Rhinella">Rhinella</tp:taxon-name-part> <tp:taxon-name-part taxon-name-part-type="species" reg="marina">marina</tp:taxon-name-part></tp:taxon-name></italic> (Linnaeus) (<tp:taxon-name><tp:taxon-name-part taxon-name-part-type="order">Anura</tp:taxon-name-part></tp:taxon-name>: <tp:taxon-name><tp:taxon-name-part taxon-name-part-type="family">Bufonidae</tp:taxon-name-part></tp:taxon-name>) in Australia. <bold>A</bold> anterior part of body (lateral ala arrowed), ventrolateral view <bold>B</bold> cephalic end, apical view <bold>C</bold> magnified image of excretory pore <bold>D</bold> magnified image of somatic papilla <bold>E</bold> tail (lateral ala indicated by white arrow, somatic papilla indicated by black arrow), lateral view. Abbreviations: d, dorsal lip; v, ventrolateral lip.</p></caption><graphic xmlns:xlink="http://www.w3.org/1999/xlink" xlink:href="zookeys-931-011-g002.jpg" position="float" orientation="portrait" xlink:type="simple" id="oo_405402.jpg"><uri content-type="original_file" xlink:type="simple">https://binary.pensoft.net/fig/405402</uri></graphic></fig><p><bold>Male</bold> (based on 3 mature specimens): Body 3.10‒3.55 (3.36) mm long; maximum width 248‒327 (297). Oesophagus 365‒479 (406) long (including bulb), representing 10.6‒15.5 (12.2) % of body length; pharynx and corpus 288‒385 (328) long, size of bulb 65‒94 (78.5) × 73‒100 (83.3). Nerve ring 160‒215 (196) and excretory pore 260‒417 (323) from anterior extremity, respectively. Lateral alae narrow, extending from slightly posterior to cephalic end to level of third precloacal plectane (Fig. <xref ref-type="fig" rid="F2">2A</xref>). Posterior end of body distinctly ventrally curved (Figs <xref ref-type="fig" rid="F1">1D</xref>, <xref ref-type="fig" rid="F3">3A</xref>). Spicules alate, equal in length, 169‒219 (185) long, distal end pointed (Figs <xref ref-type="fig" rid="F1">1D</xref>, <xref ref-type="fig" rid="F3">3C</xref>), representing 4.75‒6.93 (5.53) % of body length. Gubernaculum small, well sclerotized, 125‒146 (135) long (Fig. <xref ref-type="fig" rid="F1">1J</xref>). A total of 10–12 pairs of subventral precloacal plectanes and 3‒4 pairs of precloacal rosettes present (Figs <xref ref-type="fig" rid="F1">1D</xref>, <xref ref-type="fig" rid="F3">3A</xref>). Each plectane consisting of a central papilla with two complete circles of 18–21 cuticular tubercles seated on underlying support of sclerotized segments (Figs <xref ref-type="fig" rid="F1">1F, G</xref>, <xref ref-type="fig" rid="F3">3D</xref>). Usually 3 pairs of subventral paracloacal and 1–2 pairs of postcloacal rosettes present (Figs <xref ref-type="fig" rid="F1">1D</xref>, <xref ref-type="fig" rid="F3">3A–C</xref>). Some pairs of small, sub-ventral and simple papillae (indistinguishable from somatic papillae) located at surface of postcloacal region (Fig. <xref ref-type="fig" rid="F3">3C</xref>). Tail 187‒208 (201) long, representing 5.28–6.72 (6.03) % of body length (Fig. <xref ref-type="fig" rid="F1">1D</xref>).</p><fig id="F3" position="float" orientation="portrait"><object-id xmlns:xlink="http://www.w3.org/1999/xlink" content-type="doi" xlink:type="simple">10.3897/zookeys.931.50478.figure3</object-id><object-id xmlns:xlink="http://www.w3.org/1999/xlink" content-type="arpha" xlink:type="simple">97833B5F-DFBE-56BC-A446-242417500C67</object-id><label>Figure 3.</label><caption><p>Scanning electron micrographs of male <italic><tp:taxon-name><tp:taxon-name-part taxon-name-part-type="genus" reg="Cosmocerca">Cosmocerca</tp:taxon-name-part> <tp:taxon-name-part taxon-name-part-type="species" reg="multipapillata">multipapillata</tp:taxon-name-part></tp:taxon-name></italic> sp. nov. collected from the marine toad <italic><tp:taxon-name><tp:taxon-name-part taxon-name-part-type="genus" reg="Rhinella">Rhinella</tp:taxon-name-part> <tp:taxon-name-part taxon-name-part-type="species" reg="marina">marina</tp:taxon-name-part></tp:taxon-name></italic> (Linnaeus) (<tp:taxon-name><tp:taxon-name-part taxon-name-part-type="order">Anura</tp:taxon-name-part></tp:taxon-name>: <tp:taxon-name><tp:taxon-name-part taxon-name-part-type="family">Bufonidae</tp:taxon-name-part></tp:taxon-name>) in Australia. <bold>A</bold> posterior end of body (lateral ala indicated by black arrow, plectanes indicated by white arrows, somatic papillae indicated by triangle), sublateral view <bold>B</bold> magnified image of paracloacal rosettes <bold>C</bold> tail (plectanes indicated by white arrows, somatic papillae indicated by triangle), sub-dorsal view <bold>D</bold> magnified image of plectane. Abbreviation: R, rosettes.</p></caption><graphic xmlns:xlink="http://www.w3.org/1999/xlink" xlink:href="zookeys-931-011-g003.jpg" position="float" orientation="portrait" xlink:type="simple" id="oo_405403.jpg"><uri content-type="original_file" xlink:type="simple">https://binary.pensoft.net/fig/405403</uri></graphic></fig><p><bold>Female</bold> (based on 10 mature specimens): Body 2.68‒3.73 (3.23) mm long; maximum width 188‒277 (232). Oesophagus 338‒428 (376) mm long (including bulb), representing 9.08‒12.8 (11.7) % of body length; pharynx and corpus 273‒343 (194) long, size of bulb 56‒94 (81.3) ×85‒108 (97.3). Nerve ring 145‒183 (164) and excretory pore 259‒329 (281) from anterior extremity, respectively. Lateral alae extending from slightly posterior to cephalic end to level of about 1/2 length of tail. Vulval opening a transverse slit, vulval lips not protruded, 1.24‒1.67 (1.45) mm from anterior extremity, at 41.6‒53.4 (45.5) % of body length (Fig. <xref ref-type="fig" rid="F1">1C</xref>). Eggs oval, thin-walled with smooth surface, 66‒108 (82.1) × 52‒71 (61) (n = 20) (Fig. <xref ref-type="fig" rid="F1">1H, I</xref>). Tail 216‒376 (292) long, representing 6.65‒12.4 (9.42) % of body length (Fig. <xref ref-type="fig" rid="F1">1E</xref>).</p></tp:treatment-sec></tp:taxon-treatment>
